# Supplementary material for: Enzymatic Conversion of Different Qualities of Refined Softwood Hemicellulose Recovered from Spent Sulfite Liquor
Source: Molecules. 2022 May 17;27(10):3207. doi: 10.3390/molecules27103207 (PMC9143570; doi:10.3390/molecules27103207)
Supplement: Supplementary file 1 [file molecules-27-03207-s001.zip]

Archive with 1 entries (1 files):
- molecules-1693756-supplementary.pdf
